# Supplementary material for: Clinical Remission in Severe Asthma: A Comparative Analysis of Patients with and Without Biologics from the Swiss Severe Asthma Registry
Source: Biomedicines. 2025 Dec 12;13(12):3074. doi: 10.3390/biomedicines13123074 (PMC12730426; doi:10.3390/biomedicines13123074)
Supplement: Supplementary file 1 [file biomedicines-13-03074-s001.zip]

Archive with 1 entries (1 files):
- biomedicines-3976365-supplementary.pdf
